# Supplementary material for: Deep learning-based brain transcriptomic signatures associated with the neuropathological and clinical severity of Alzheimer’s disease
Source: Brain Commun. 2021 Dec 14;4(1):fcab293. doi: 10.1093/braincomms/fcab293 (PMC8728025; doi:10.1093/braincomms/fcab293)
Supplement: fcab293_Supplementary_Data [file fcab293_supplementary_data.zip]

Archive with 3 entries (3 files):
- SupplementalTables.pdf
- Supplementary material_12022021.docx
- SupplementalFigures.pdf
